# Supplementary material for: Engineered HaloTag variants for fluorescence lifetime multiplexing
Source: Nat Methods. 2021 Dec 16;19(1):65–70. doi: 10.1038/s41592-021-01341-x (PMC8748199; doi:10.1038/s41592-021-01341-x)
Supplement: Source Data Extended Data Fig. 3 — Statistical source data for violin plots. [file 41592_2021_1341_MOESM6_ESM.xlsx]

## Sheet: Sheet1
Source Data
SiR					JF635					JF629					JF626					JF614					CPY					MaP618					TMR					MaP618
HT7	HT9	HT10	HT11		HT7	HT9	HT10	HT11		HT7	HT9	HT10	HT11		HT7	HT9	HT10	HT11		HT7	HT9	HT10	HT11		HT7	HT9	HT10	HT11		HT7	HT9	HT10	HT11		HT7	HT9	HT10	HT11		HT7	HT9	HT10	HT11
0.8111	1.00006	0.13694	0.49124		0.93506	1.04054	0.02151	0.19371		0.98331	0.94266	0.02255	0.08099		0.96647	1.0265	0.02469	0.18413		1.17901	1.24834	0.0316	0.09898		0.99803	1.11882	0.35129	0.44174		0.9042	1.23951	0.19507	0.33607		0.85727	1.11185	0.15219	0.59889		1.04236	1.09043	0.07358	0.54321
0.96856	1.13771	0.26187	0.44643		0.96321	0.99834	0.0313	0.19266		0.97202	1.02568	0.02853	0.08134		1.00827	1.1042	0.03687	0.17729		0.94178	1.20278	0.05569	0.11592		0.95534	1.0179	0.36701	0.44692		0.93873	1.22207	0.12066	0.28395		0.94234	1.10703	0.1077	0.67644		0.91704	1.10368	0.08023	0.56608
0.94186	1.0231	0.23649	0.44331		0.96716	1.06971	0.04307	0.19905		0.82524	0.99849	0.027	0.0859		0.99101	1.03108	0.03168	0.19441		0.92883	1.21828	0.0496	0.12408		0.92835	1.09148	0.36015	0.42462		0.84794	1.31975	0.1486	0.29537		0.97823	1.05858	0.17298	0.57981		0.97451	1.0904	0.07371	0.59952
1.11658	1.04151	0.28008	0.43465		0.98741	1.04248	0.03469	0.18523		0.99251	1.04815	0.03016	0.08685		0.98146	0.97375	0.04211	0.18482		1.04965	1.154	0.02486	0.11315		0.96594	1.09778	0.27967	0.44974		0.93022	1.43428	0.27028	0.29399		0.89265	1.10753	0.12314	0.54979		0.90622	1.13569	0.12351	0.4854
0.989	1.05569	0.27959	0.46547		0.97596	1.10056	0.04531	0.1967		0.97941	0.96166	0.05768	0.07942		0.97185	1.04888	0.02438	0.18099		1.17049	0.99697	0.04481	0.1084		0.97869	1.07962	0.38875	0.48219		0.89617	1.33063	0.24593	0.33576		0.86956	1.09017	0.14262	0.59769		0.90602	1.0888	0.12498	0.59196
0.9555	1.03398	0.29617	0.4775		0.90099	1.03817	0.0415	0.1913		1.00751	1.05914	0.04419	0.0872		0.96265	0.96895	0.03124	0.18139		1.0628	1.10986	0.0867	0.10275		0.96999	1.18021	0.36292	0.52504		0.88024	1.37572	0.16656	0.31838		0.89445	1.07796	0.09207	0.60762		0.93057	1.02978	0.10179	0.53429
0.93969	1.05677	0.24865	0.4242		0.89058	1.108	0.04323	0.17639		0.98999	0.94671	0.05993	0.08106		1.06882	0.99793	0.02947	0.17936		1.01697	1.1148	0.02521	0.10315		0.94563	1.11138	0.3269	0.49716		0.84544	1.43781	0.16121	0.2774		0.92574	1.16362	0.18579	0.60332		0.90343	1.09217	0.10154	0.50336
1.0052	0.97853	0.23758	0.39266		0.88231	1.14262	0.04978	0.20387		1.0401	0.941	0.06961	0.08104		0.96783	1.03578	0.04057	0.1716		0.9717	1.16221	0.06956	0.12462		0.86866	1.11501	0.40596	0.45758		0.93834	1.3912	0.15517	0.31706		0.89381	1.08963	0.07952	0.59371		1.05031	1.09728	0.1282	0.56087
0.97266	1.01555	0.18589	0.44993		0.97943	1.15274	0.03786	0.21181		0.92965	0.95478	0.02754	0.0868		0.95551	1.06056	0.03819	0.18306		1.06199	1.25348	0.04056	0.17394		0.98274	1.06972	0.46046	0.42675		0.88992	1.23179	0.2273	0.30794		1.07369	1.04159	0.13893	0.59695		1.02118	1.12622	0.13105	0.51156
0.83638	0.95614	0.22266	0.42998		0.9411	1.12179	0.03183	0.18688		0.91781	1.03169	0.02927	0.0788		0.95652	1.09997	0.04843	0.19751		0.93892	1.15213	0.04302	0.12232		1.00887	1.08135	0.41517	0.46124		0.9638	1.29343	0.3295	0.33455		0.87191	1.08673	0.14985	0.60909		1.08089	1.10736	0.16158	0.5017
0.80601	0.98821	0.22426	0.42947		0.92532	1.10751	0.04632	0.19263		0.92184	0.94762	0.05868	0.08484		0.93189	1.06032	0.02705	0.18317		1.01102	1.57724	0.04297	0.13507		1.08543	1.10963	0.44836	0.4344		0.94665	1.31093	0.25083	0.29167		0.91605	1.05677	0.16828	0.63029		0.98295	1.20772	0.10736	0.48235
0.78658	0.98375	0.21607	0.42026		0.93271	1.07317	0.03212	0.20687		0.943	0.91062	0.02815	0.08255		0.92898	1.0386	0.02797	0.18728		1.01841	1.22089	0.03496	0.11375		1.02194	1.08661	0.39357	0.36885		0.96351	1.37341	0.30365	0.28373		0.91934	1.09815	0.1406	0.60559		0.87046	1.03762	0.10695	0.55096
1.05734	1.01801	0.23196	0.44246		0.95038	1.14687	0.04721	0.19766		0.84845	1.02173	0.04052	0.07626		0.96428	1.03976	0.0333	0.2177		0.97685	1.00691	0.04627	0.13206		0.93027	1.08105	0.26138	0.42374		0.93196	1.31952	0.22576	0.30483		0.94662	0.8919	0.16731	0.63097		0.88888	1.25571	0.10662	0.55261
0.85123	0.93022	0.31864	0.42755		0.94544	1.16419	0.04709	0.2015		0.92951	1.08116	0.03272	0.08681		0.97073	1.00026	0.03784	0.19656		1.01361	1.04766	0.06222	0.0974		0.95534	1.14741	0.40858	0.45989		0.9884	1.27123	0.22157	0.29776		0.8736	0.98154	0.12484	0.60365		0.90326	1.14258	0.08092	0.49142
0.9416	0.89879	0.24897	0.41274		0.92744	1.14814	0.0486	0.19312		0.9564	1.02498	0.04238	0.0903		0.94161	0.94396	0.04219	0.19975		0.97069	1.08755	0.05158	0.10227		0.96833	1.13752	0.35758	0.43311		1.00674	1.28251	0.11501	0.32168		0.93554	1.06092	0.15143	0.64001		1.10262	1.1712	0.07349	0.55551
0.95416	1.01361	0.19378	0.4156		0.93691	1.13301	0.04531	0.21037		1.11732	1.01686	0.04931	0.07983		0.9877	1.00113	0.03166	0.21663		1.25347	1.12204	0.08639	0.14625		1.00425	1.02349	0.29937	0.38221		0.94907	1.09715	0.16606	0.31698		0.88944	1.12518	0.14438	0.57641		1.07713	1.09714	0.10279	0.55504
0.95753	1.06416	0.24328	0.44836		0.88099	0.85094	0.04594	0.20841		0.87789	1.0889	0.03909	0.09437		0.94326	1.03588	0.02683	0.17546		1.03668	1.25966	0.04593	0.10738		0.92929	1.05391	0.39402	0.40014		0.91935	1.29345	0.22616	0.33132		1.01325	1.0909	0.12435	0.59734		0.94145	1.19013	0.11693	0.50573
0.95027	1.09606	0.22646	0.44991		0.8901	1.09049	0.03586	0.20822		0.86742	0.98699	0.04384	0.10628		0.99083	1.0326	0.02853	0.17512		0.97981	1.34726	0.05442	0.11998		0.9582	1.03113	0.47206	0.38109		0.88426	1.42923	0.20149	0.30513		0.90737	0.92317	0.13404	0.6433		0.89895	1.09867	0.08573	0.53347
0.89616	1.09569	0.18763	0.42679		0.96415	1.159	0.02453	0.18277		0.99956	1.06454	0.02843	0.09422		0.98637	1.03254	0.02785	0.18986		0.97437	1.21169	0.04966	0.10712		0.89727	1.09874	0.33336	0.4138		0.94518	1.16155	0.21468	0.26786		1.03808	1.08428	0.14951	0.58428		0.92544	1.10994	0.13799	0.50945
0.96377	1.02806	0.22837	0.43037		1.07006	1.18701	0.03476	0.20127		1.0204	1.03549	0.01997	0.09202		0.91328	1.04856	0.04181	0.20143		0.92427	1.3162	0.04577	0.11671		0.91461	1.17881	0.31343	0.50006		0.96681	1.27267	0.18359	0.3199		0.99896	1.05765	0.09391	0.58465		0.91089	1.14651	0.09377	0.48925
0.96448	0.92123	0.13679	0.46676		0.98999	1.11002	0.05384	0.18783		0.90057	1.07557	0.03461	0.0832		0.91205	1.08515	0.02515	0.19424		1.10929	1.14001	0.09214	0.10137		0.9174	1.20144	0.40665	0.44841		1.00455	1.41572	0.17654	0.32109		1.01282	1.18836	0.16195	0.65434		0.90397	1.20449	0.09507	0.51123
0.91737	0.9673	0.22045	0.49516		0.98921	1.07727	0.03641	0.19029		0.95747	1.04402	0.05653	0.10371		0.90719	1.03671	0.02883	0.20379		1.08324	1.27453	0.05326	0.13358		0.96236	1.10433	0.42619	0.52826		0.93289	1.381	0.27976	0.29783		1.03089	1.24053	0.12102	0.5818		1.03609	1.16159	0.1217	0.48478
0.95364	0.94146	0.2926	0.42529		0.9912	1.07268	0.05826	0.19247		1.00479	1.05003	0.03617	0.08541		0.88802	1.02175	0.03316	0.19366		1.12185	1.29342	0.0289	0.10139		0.90641	1.06681	0.46639	0.4328		1.00519	1.33177	0.28851	0.31146		1.05525	1.08613	0.1214	0.60577		0.90689	1.1029	0.10592	0.52351
0.87071	1.00958	0.22641	0.46987		0.96991	1.07031	0.04436	0.18395		0.92568	1.12756	0.04235	0.08915		0.93613	1.0438	0.03334	0.18742		1.07404	1.32423	0.04098	0.09669		1.04984	1.05844	0.48165	0.5008		0.98561	1.36686	0.16625	0.28893		1.0335	1.0624	0.1855	0.58627		1.00631	1.12098	0.10603	0.56327
0.95241	1.01904	0.20684	0.43625		0.93723	1.06324	0.04716	0.1888		0.954	0.99311	0.02955	0.07709		0.85971	1.04586	0.03636	0.17921		0.97779	1.22048	0.05661	0.09273		1.03344	1.1181	0.56521	0.47904		0.88992	1.35339	0.22236	0.29579		0.93828	1.02516	0.16811	0.63377		1.08403	1.15598	0.10452	0.58222
1.03714	0.99053	0.29101	0.44908		0.97256	1.05574	0.04777	0.19086		0.892	1.03714	0.0259	0.09587		0.86506	1.02427	0.04198	0.15791		0.98967	1.3252	0.05451	0.11514		0.9895	1.14153	0.48922	0.60163		0.95559	1.26595	0.23207	0.32062		1.00835	1.19577	0.13712	0.55582		0.97223	1.25189	0.07782	0.50241
1.01993	0.99864	0.23219	0.41454		0.9879	1.09091	0.03565	0.20309		0.91143	1.0606	0.03651	0.08264		0.89787	1.06114	0.02438	0.17812		0.9037	1.4098	0.03234	0.13742		1.07035	1.21631	0.33888	0.57531		0.9549	1.27943	0.1567	0.30753		1.011	1.20928	0.09429	0.60089		0.99978	1.1835	0.06837	0.63129
0.94717	0.97353	0.17317	0.4353		1.04006	1.07522	0.03323	0.20447		0.93775	1.00202	0.02863	0.08737		0.97815	0.98537	0.03121	0.19614		0.90125	1.18711	0.05545	0.1656		1.00191	1.10719	0.41954	0.55263		1.01068	1.34327	0.23852	0.30442		1.02456	1.17439	0.15969	0.60945		0.9631	1.13928	0.13672	0.50608
0.93131	1.02249	0.25081	0.43014		0.96778	1.02803	0.04652	0.19798		0.99441	1.05696	0.04817	0.07795		0.93965	0.9855	0.04812	0.19031		0.97566	1.52623	0.07049	0.13799		0.96829	1.18195	0.44197	0.54732		1.02323	1.31138	0.21743	0.30309		1.0698	1.1248	0.15509	0.58411		0.92689	1.10978	0.08899	0.48385
0.99427	0.94029	0.174	0.43553		0.97008	1.06147	0.04906	0.19693		0.97978	1.13219	0.04955	0.08693		0.90497	1.04537	0.0305	0.19603		0.9012	1.35784	0.04607	0.09059		1.08727	1.12664	0.24774	0.43934		1.03572	1.30899	0.2186	0.31212		0.97053	1.09544	0.1532	0.64517		0.94193	1.13995	0.10268	0.51273
0.96271	0.96898	0.20444	0.41066		0.91439	1.09967	0.03367	0.21097		0.97611	0.96696	0.03994	0.08938		0.96319	1.03339	0.02974	0.19723		0.7953	1.32424	0.04562	0.09947		0.99226	1.13469	0.50763	0.47826		0.96313	1.40013	0.19728	0.30829		1.03491	1.11516	0.1082	0.56905		0.95256	1.1739	0.09223	0.50611
1.00635	1.04835	0.29343	0.45467		0.99361	1.07339	0.0407	0.18197		0.93472	1.06026	0.12434	0.08261		0.95683	1.04356	0.02651	0.18125		0.85046	1.04348	0.03619	0.12046		1.01943	1.11205	0.45175	0.62328		1.08532	1.37712	0.27176	0.28733		1.04465	1.01464	0.14235	0.56091		0.93534	1.17864	0.0781	0.60346
0.91622	0.99784	0.32218	0.46567		0.99121	1.06567	0.04377	0.21992		1.00841	1.0179	0.02875	0.09972		0.96107	1.05136	0.01607	0.18334		0.77831	1.24526	0.04951	0.11734		0.81646	1.03514	0.41957	0.4797		1.00205	1.35917	0.25292	0.27864		1.02054	1.14993	0.23492	0.59266		1.01936	1.13427	0.09087	0.52825
0.96833	0.93374	0.27255	0.43386		0.94521	1.10016	0.03485	0.199		0.90192	1.02704	0.03938	0.13483		0.94578	1.07296	0.02933	0.17523		0.79567	1.45671	0.0256	0.11684		0.92834	1.14896	0.25553	0.48964		0.90196	1.41499	0.17111	0.29349		1.06054	1.10135	0.13111	0.64153		0.93662	1.04792	0.09406	0.50493
0.98795	1.03567	0.23408	0.438		1.04385	1.08199	0.04095	0.19542		0.98636	0.99764	0.02442	0.0861		0.84961	1.05081	0.02504	0.19033		0.95676	1.23127	0.05208	0.1308		0.94899	1.18927	0.31547	0.50054		0.94268	1.43609	0.19326	0.30724		0.95642	1.17085	0.1632	0.59218		1.02767	1.09816	0.09777	0.51765
0.94284	0.95383	0.17913	0.46738		0.90085	1.11562	0.03324	0.1968		0.90239	1.06867	0.03945	0.08479		0.98017	1.01476	0.02044	0.19974		0.73684	1.31553	0.04983	0.09291		0.93706	1.07943	0.63782	0.50967		0.88632	1.32357	0.18373	0.32197		0.974	1.16699	0.12548	0.56369		0.97938	1.12295	0.11547	0.52888
0.95011	0.97524	0.2535	0.4645		0.89073	1.07666	0.04139	0.18799		1.03547	1.0284	0.04914	0.08164		0.97443	1.04119	0.04124	0.19308		0.7785	1.45948	0.03484	0.12761		0.91892	1.09039	0.36964	0.53935		0.961	1.28544	0.27745	0.29479		0.94612	1.13749	0.14625	0.5636		0.89265	1.1371	0.0796	0.50467
1.02058	0.9743	0.25392	0.42767		0.91834	1.08442	0.0378	0.20346		0.89219	0.99192	0.02488	0.07737		0.92827	0.97999	0.0365	0.18726		0.78255	1.22149	0.04054	0.10324		0.91124	1.12808	0.55735	0.40003		0.99776	1.32231	0.17459	0.28897		0.92924	1.22471	0.14975	0.68179		1.02851	1.05436	0.07278	0.50191
0.93898	0.9675	0.24861	0.43156		0.99198	1.06807	0.03795	0.19528		0.98222	0.95383	0.04525	0.09521		0.91844	0.98186	0.02762	0.18544		1.02605	1.19149	0.03969	0.10283		0.94001	1.12901	0.41331	0.42146		1.01908	1.2755	0.22728	0.28691		0.995	1.09745	0.11112	0.7331		0.96673	1.18288	0.10731	0.51898
0.98252	0.9197	0.17708	0.44752		0.92763	1.19245	0.03104	0.17609		0.96634	1.11914	0.03829	0.09341		1.05672	1.04649	0.04433	0.18987		0.9718	1.21458	0.04117	0.11714		0.91198	1.12596	0.66114	0.48547		0.95697	1.39528	0.22115	0.32653		1.03428	1.12095	0.10052	0.63539		0.92578	1.12003	0.09167	0.5019
0.93047	0.92267	0.19158	0.49617		1.04356	1.07679	0.02516	0.20561		1.02001	1.04878	0.033	0.08623		1.07766	1.06443	0.04428	0.22826		0.96797	1.17784	0.13507	0.1173		1.11256	1.05902	0.34036	0.42492		1.07399	1.46811	0.23537	0.31665		0.90269	1.07225	0.08791	0.60642		0.99676	1.19743	0.12223	0.51786
1.00653	0.94045	0.15324	0.56798		0.99182	1.04831	0.02782	0.19468		1.03378	1.22827	0.04889	0.08246		1.11902	1.0477	0.02451	0.21474		0.9636	1.14057	0.05571	0.1442		1.06469	1.06128	0.29055	0.43571		1.11649	1.46375	0.21336	0.32295		1.09816	1.07467	0.13262	0.66547		0.96215	1.18825	0.11975	0.52175
1.07776	0.97609	0.1711	0.48775		0.98933	1.06427	0.03788	0.20802		0.99881	1.05653	0.03277	0.08544		0.97821	1.09146	0.02324	0.20737		0.95328	1.13627	0.0486	0.15023		1.0212	1.11499	0.40186	0.41902		0.99427	1.40372	0.12486	0.36074		0.97204	1.12968	0.1154	0.64874		0.99184	1.17752	0.08704	0.51334
1.12755	0.96046	0.15601	0.48023		1.08235	1.16884	0.03576	0.21105		0.99185	1.10743	0.05056	0.08347		1.01194	0.98962	0.01613	0.22373		0.9232	1.227	0.06959	0.11218		1.15693	1.1547	0.37091	0.41224		1.16862	1.42525	0.24957	0.29918		0.8204	1.11615	0.08894	0.63586		0.99866	1.20984	0.11775	0.55033
1.09002	0.98947	0.17001	0.53915		0.99285	1.19586	0.04139	0.23105		0.98192	1.05232	0.05227	0.09783		1.05505	1.02096	0.02038	0.17465		0.99915	1.15956	0.02746	0.09832		1.10026	1.13381	0.40313	0.47091		1.05151	1.39764	0.19378	0.32934		0.93291	1.10935	0.12892	0.62944		0.99864	1.26192	0.09759	0.50801
1.06045	1.01409	0.19241	0.50256		0.97034	1.14395	0.0305	0.22915		0.90839	1.15104	0.03762	0.08617		1.01895	1.15097	0.02492	0.19006		0.99844	1.12607	0.0547	0.12643		0.9801	1.1125	0.20438	0.43034		1.01474	1.13071	0.25115	0.33741		0.90582	1.25386	0.11745	0.65493		1.04354	1.19665	0.10132	0.53748
0.97192	0.96402	0.31129	0.41674		1.01262	1.13548	0.03045	0.20001		0.96874	1.08116	0.03151	0.07969		0.96468	1.00143	0.03647	0.1835		1.02874	1.10273	0.08359	0.14206		1.11096	1.1861	0.36679	0.41128		1.02938	1.43063	0.15764	0.32772		0.89562	1.10094	0.12379	0.68965		1.14596	1.09586	0.08959	0.50108
1.00505	0.96122	0.15635	0.43989		0.97299	1.13073	0.03037	0.19882		0.96141	1.06536	0.02606	0.10002		1.07608	1.0685	0.04594	0.17916		0.98406	1.14605	0.16093	0.12173		1.03474	1.11651	0.25986	0.43173		1.04991	1.35886	0.30337	0.30494		1.06847	1.15879	0.10284	0.66815		1.09061	1.11115	0.07589	0.506
1.08942	0.97638	0.19316	0.44397		0.9412	1.14014	0.03932	0.18944		1.03899	1.05422	0.03233	0.09078		1.00425	1.08523	0.05878	0.19421		1.08294	1.12867	0.17439	0.11694		1.01982	1.11183	0.35373	0.42063		0.96997	1.44719	0.35258	0.36011		1.13638	1.11015	0.12503	0.62469		1.11862	1.19018	0.09324	0.55117
0.96119	0.98175	0.16891	0.46752		0.95748	1.13066	0.02408	0.21286		0.9928	1.0532	0.03884	0.09757		1.00851	1.04494	0.03524	0.2015		0.99962	1.14551	0.16141	0.12247		1.07127	1.1559	0.4308	0.43252		1.04641	1.4836	0.1025	0.34562		0.98349	1.11162	0.12033	0.62958		1.00569	1.14231	0.06176	0.59698
1.08063	1.00153	0.11237	0.44191		1.05012	1.17934	0.03527	0.18894		0.97662	1.10132	0.04404	0.09591		0.86737	1.14705	0.03681	0.18726		0.96812	1.19051	0.09662	0.10931		1.01945	1.13475	0.46331	0.45348		1.07051	1.35246	0.16782	0.33949		1.00374	1.097	0.13034	0.6223		1.0601	1.11007	0.07809	0.53078
0.89145	0.93801	0.28306	0.44714		0.96329	1.03556	0.03527	0.2146		1.03885	1.15708	0.05444	0.09689		0.99529	1.10469	0.02784	0.20884		1.10978	1.14868	0.05664	0.08986		1.02285	1.14074	0.37459	0.46132		1.05757	1.55808	0.26951	0.33518		0.85406	1.13351	0.14632	0.6742		1.07362	1.11991	0.06799	0.51524
1.00292	1.00936	0.12786	0.48581		0.98493	1.08939	0.03664	0.21612		1.11522	1.22127	0.05149	0.1009		0.98699	1.04822	0.06984	0.20368		0.92416	1.16407	0.0918	0.12644		1.11237	1.17061	0.34345	0.50877		1.07561	1.48522	0.16059	0.30742		0.89955	1.13818	0.19062	0.6665		1.01864	1.18722	0.11175	0.58991
0.98022	1.05457	0.07787	0.46348		0.99063	1.11779	0.0217	0.19297		1.07849	1.27455	0.03172	0.09865		1.01231	0.95168	0.02792	0.22091		0.8708	1.24759	0.06376	0.10958		1.1339	1.20212	0.34407	0.43299		1.0188	1.31399	0.2564	0.31836		0.84476	1.25163	0.08511	0.63602		1.00566	1.18811	0.11635	0.55766
0.97985	0.98147	0.21607	0.46253		0.96949	1.15416	0.03112	0.19931		0.99448	1.09252	0.03357	0.0877		1.05982	1.02067	0.0226	0.229		0.93503	1.31178	0.11073	0.14338		1.03958	1.21036	0.37885	0.52738		0.93588	1.33749	0.2027	0.33183		0.91354	1.08331	0.12382	0.75974		0.96292	1.19018	0.08985	0.49409
1.11136	0.96642	0.25123	0.43934		0.99499	1.11396	0.03634	0.20552		1.00451	1.08842	0.02345	0.09758		1.01075	1.08663	0.05675	0.21191		1.00467	1.28944	0.06156	0.07716		0.9119	1.12631	0.24028	0.98746		1.02313	1.42664	0.25142	0.31909		0.94201	1.0845	0.14255	0.68308		1.03156	1.09593	0.09814	0.60357
0.94531	1.01221	0.11365	0.43981		1.02617	1.13569	0.03278	0.20722		1.07889	1.11541	0.06142	0.07716		1.01267	0.99711	0.04725	0.20518		0.96632	1.48026	0.14797	0.10972		1.0825	1.14289	0.40573	0.52446		1.06731	1.38775	0.13569	0.32193		0.93853	1.22248	0.07552	0.61447		1.13246	1.08	0.06563	0.54501
1.07398	0.94137	0.17077	0.47901		1.0752	1.1415	0.08272	0.20656		1.00039	1.07237	0.03182	0.09098		1.03827	1.04609	0.04651	0.22532		0.89274	1.1667	0.06972	0.14003		0.92614	1.25002	0.37756	0.48219		1.25329	1.34457	0.15345	0.32501		0.99963	1.14186	0.07904	0.64446		0.98439	1.18461	0.14104	0.50362
1.05421	1.01336	0.36959	0.43756		0.95149	1.15771	0.0438	0.22904		1.03938	1.23068	0.05449	0.08471		0.99829	1.0744	0.05538	0.18069		0.9828	1.20473	0.06975	0.12132		1.02838	1.14154	0.48232	0.44157		1.01422	1.51672	0.18485	0.29827		1.06895	1.07571	0.08	0.67095		1.07363	1.18117	0.07806	0.51633
1.01588	1.15857	0.23715	0.53142		1.0124	1.204	0.05034	0.21097		0.99598	1.05127	0.04586	0.08844		0.96527	1.06779	0.0523	0.2097		0.98333	1.25335	0.10623	0.18524		0.97085	1.15114	0.28234	0.37269		1.09129	1.36662	0.21054	0.32184		0.99352	1.07987	0.16332	0.64001		0.96421	1.16893	0.12689	0.5597
1.11268	1.04451	0.18403	0.55518		0.93394	1.06113	0.03687	0.20781		0.8855	1.09307	0.03308	0.08913		0.99252	0.96233	0.04633	0.19644		1.00503	1.28798	0.05887	0.09357		1.06947	1.11088	0.16698	0.43615		1.15687	1.58245	0.2443	0.32598		0.93651	1.06926	0.12235	0.65091		1.08514	1.16868	0.15245	0.53642
1.01773	1.01707	0.23423	0.47843		1.00865	1.06375	0.03283	0.20239		0.87068	1.09218	0.05876	0.09508		1.01022	0.96043	0.03859	0.22068		0.89849	1.27216	0.04279	0.10278		1.06046	1.12719	0.23373	0.48641		1.00387	1.47072	0.13187	0.33766		0.94793	1.07358	0.18728	0.64727		1.12898	1.18579	0.14924	0.52427
1.04214	1.00662	0.16261	0.45777		0.95156	1.14588	0.02983	0.21777		0.90273	1.09031	0.04396	0.08896		0.81969	0.98901	0.04728	0.19823		1.03618	1.35292	0.06169	0.10092		1.01881	1.15092	0.38383	0.50854		1.03099	1.41509	0.17414	0.34359		0.93483	0.9839	0.21173	0.66507		0.99357	1.15061	0.08572	0.52159
1.01437	0.99282	0.1916	0.48046		1.03253	1.11923	0.03465	0.21247		0.89159	1.1226	0.03523	0.07818		1.02395	1.16015	0.04469	0.2103		1.11207	1.06095	0.05177	0.06614		1.02429	2.3829	0.42399	0.43134		0.81767	1.50359	0.16149	0.33718		0.94056	1.06908	0.09704	0.77484		0.97053	1.27093	0.09596	0.53485
1.06198	1.00376	0.16145	0.98269		1.02271	1.13507	0.05666	0.19956		1.08208	1.0892	0.02954	0.09962		0.98735	1.07506	0.02918	0.20265		1.04249	1.10391	0.0494	0.06817		1.01162	2.13643	0.31746	0.37941		1.02681	1.43535	0.12459	0.27731		0.90167	1.16113	0.17551	0.65573		1.02794	1.2004	0.12298	0.59382
0.96844	1.11329	0.13707	0.7985		1.01292	1.18398	0.02387	0.19303		1.05713	0.98912	0.03104	0.08588		0.99647	1.10886	0.02989	0.22307		1.15349	1.09338	0.05245	0.10945		0.95087	1.13311	0.305	0.37293		1.04619	1.36637	0.14431	0.32427		1.11892	1.14344	0.16626	0.79412		1.01299	1.25349	0.09816	0.52286
1.03163	1.11342	0.20379	0.50175		1.00916	1.12203	0.03265	0.1954		0.93266	0.96	0.04013	0.08318		1.10167	1.09163	0.02481	0.22603		1.17947	1.09636	0.03279	0.10929		1.05061	1.07425	0.36649	0.36662		1.02354	1.33268	0.1344	0.33747		1.09125	1.11746	0.21121	0.72102		0.98875	1.18713	0.10512	0.54912
1.15063	0.99418	0.16922	0.47106		0.96862	1.14757	0.04224	0.22886		0.88038	0.94277	0.01621	0.09475		1.01218	1.07483	0.04247	0.22902		1.04265	1.11651	0.03389	0.10374		1.07433	1.13262	0.26026	0.47498		1.07374	1.39073	0.10144	0.33637		1.04554	1.06317	0.14151	0.67042		1.10614	1.20794	0.08532	0.53942
1.0617	0.97531	0.15647	0.47561		1.09989	0.9988	0.03508	0.20713		1.02443	0.95097	0.02678	0.09324		1.0981	1.04733	0.03863	0.20021		0.94974	1.37013	0.02935	0.15347		1.0149	1.17956	0.639	0.44359		1.00741	1.31693	0.10166	0.33186		1.07758	1.14911	0.14621	0.6964		1.02197	1.20678	0.07904	0.55455
1.10215	1.0652	0.15382	0.45292		1.0164	1.17901	0.0467	0.22895		0.93414	1.02666	0.02288	0.09944		0.9417	1.01967	0.03543	0.21621		0.97273	1.23127	0.04393	0.12086		1.03681	1.11325	0.27134	0.42901		0.98438	1.43548	0.20651	0.33919		0.93241	1.13385	0.15257	0.71449		1.05862	1.18939	0.10169	0.56268
1.11156	0.99971	0.1418	0.44079		0.97851	1.12221	0.04851	0.23488		1.12062	1.11046	0.03	0.09223		0.95488	0.92682	0.03194	0.19564		0.99351	1.23631	0.073	0.20345		1.02698	1.18399	0.29681	0.45021		0.94466	1.56746	0.18905	0.37884		0.93042	1.23122	0.18105	0.7014		1.06613	1.21702	0.10576	0.52358
1.05463	1.0471	0.17815	0.44296		0.98082	1.08536	0.02497	0.21882		1.02951	1.0827	0.02701	0.09033		0.91252	1.04523	0.05796	0.17647		0.95102	1.40296	0.03585	0.15869		1.08276	1.18825	0.66938	0.43425		1.04187	1.40179	0.18359	0.31865		0.84562	1.1087	0.13227	0.72098		1.10212	1.24243	0.0954	0.53177
1.0057	0.98785	0.1133	0.46353		0.97726	1.12196	0.02599	0.2196		0.98165	1.05176	0.03726	0.10308		1.01132	1.07338	0.04944	0.19759		0.92514	1.33262	0.04438	0.1157		1.06832	1.17904	0.39462	0.41553		0.99053	1.3825	0.15655	0.33808		0.93614	1.23481	0.08552	0.7164		1.13749	1.23769	0.14325	0.59389
1.0867	1.10793	0.13179	0.49707		1.02027	1.09696	0.04408	0.22585		1.06168	1.11773	0.04158	0.09112		1.07974	1.07296	0.04254	0.17299		0.98898	1.49362	0.04223	0.10863		1.00781	1.1787	0.39622	0.43047		1.10822	1.44954	0.16537	0.28405		1.0937	1.19568	0.20825	0.67243		1.07733	1.12523	0.07188	0.57851
1.02127	1.00344	0.14898	0.46825		0.92556	1.10715	0.02749	0.20047		1.05298	1.0791	0.04164	0.08654		1.00169	1.11432	0.03338	0.18446		0.84662	1.41237	0.04612	0.15976		1.09293	1.22073	0.40779	0.43399		1.01313	1.3735	0.21096	0.34288		0.87825	1.16393	0.12747	0.72192		1.00567	1.18711	0.06686	0.50203
0.94186	1.01517	0.21068	0.44983		0.98653	1.15144	0.03762	0.19334		1.09278	1.09527	0.03407	0.08524		0.98114	1.02844	0.04173	0.18433		0.98419	1.2922	0.03546	0.14834		1.05769	1.11672	0.65144	0.43539		1.03627	1.35048	0.05903	0.34749		1.07714	1.11339	0.11289	0.76094		1.0789	1.21026	0.05688	0.50177
1.0007	0.97581	0.10656	0.45904		1.03519	1.07984	0.04269	0.19967		1.04881	1.13512	0.04906	0.08746		1.02404	1.0223	0.06365	0.22022		0.91717	1.34043	0.05668	0.13294		1.12024	1.15889	0.60314	0.46164		1.03004	1.46608	0.02823	0.2839		1.08206	1.26957	0.10333	0.66323		0.99182	1.11831	0.06646	0.49945
1.09519	1.03884	0.19606	0.45123		1.02332	1.1652	0.05895	0.20605		0.98394	1.10997	0.04531	0.0871		1.10448	0.99132	0.05431	0.19302		0.83541	1.33921	0.06543	0.14351		1.02787	1.23733	0.30753	0.43462		1.06245	1.50174	0.1054	0.3064		0.96178	0.97805	0.14117	0.72248		0.98299	1.09449	0.0944	0.57994
1.05111	1.01744	0.18492	0.42293		0.91776	1.10961	0.04329	0.20961		0.98443	1.17655	0.05569	0.08957		1.0535	0.91039	0.03528	0.21052		0.99362	1.27834	0.10053	0.12914		1.1416	1.17639	0.2726	0.42465		0.96512	1.40873	0.20043	0.29902		1.01224	1.06406	0.13404	0.6521		1.03936	1.12003	0.09735	0.57802
1.09052	1.11783	0.18175	0.43947		0.96981	1.10062	0.04764	0.19941		1.03765	1.17423	0.02158	0.10594		0.98801	1.06426	0.03738	0.20074		1.00176	1.07534	0.07943	0.09617		1.07346	1.26209	0.31574	0.47704		1.03453	1.41674	0.16001	0.28549		1.08451	1.1187	0.1559	0.69676		0.95388	1.17817	0.15326	0.54993
0.97942	1.0099	0.11342	0.42744		1.0351	1.0458	0.02138	0.20108		1.01857	1.17232	0.01648	0.10392		0.99198	1.10789	0.02889	0.21977		1.11647	1.24855	0.06053	0.10518		1.02527	1.15695	0.1947	0.40149		1.10409	1.52788	0.16245	0.33113		1.01934	1.01731	0.11804	0.65886		0.85764	1.13759	0.0336	0.57082
1.00909	0.97746	0.14032	0.52933		1.05353	1.27509	0.02771	0.21708		0.97366	1.14471	0.04702	0.12017		0.96346	1.10448	0.02722	0.20647		1.11904	1.21702	0.04853	0.10132		0.99661	1.15346	0.34694	0.47771		1.0164	1.46073	0.12951	0.34441		1.05023	0.9682	0.14603	0.5509		0.94898	1.18904	0.05504	0.53627
1.21576	0.93028	0.25605	0.47712		1.0894	1.14694	0.02842	0.20633		0.96628	1.18141	0.05179	0.10054		1.07058	1.15626	0.02699	0.20714		1.022	1.17782	0.05	0.10897		0.9441	1.16388	0.39885	0.47844		1.06322	1.40748	0.1872	0.32989		1.26532	1.04599	0.26649	0.49657		0.94952	1.09628	0.08584	0.48324
0.99431	1.00502	0.26761	0.50237		0.99123	1.22003	0.05389	0.21618		0.93165	1.13021	0.03016	0.10113		1.04476	1.19301	0.0346	0.20709		1.14051	1.24188	0.04786	0.10469		1.00893	1.1907	0.44893	0.41229		0.91738	1.41956	0.2207	0.3359		1.03484	1.00633	0.27851	0.52285		0.88934	1.11794	0.14625	0.53884
1.11646	0.96692	0.21402	0.52158		1.08412	1.19238	0.03564	0.23533		0.95145	1.18901	0.03153	0.10263		1.12705	1.2121	0.0319	0.20996		0.99626	1.43639	0.09698	0.13149		1.00729	1.11803	0.45871	0.39638		0.9721	1.41307	0.16879	0.31569		1.16197	0.97037	0.22275	0.54284		1.00135	1.14183	0.0926	0.5147
0.96675	0.93237	0.10833	0.50399		1.02751	1.20349	0.03894	0.19929		0.94402	1.16083	0.04355	0.08968		1.01984	1.09682	0.02207	0.20316		0.96666	1.33913	0.03963	0.12892		0.93805	1.14059	0.27232	0.4099		0.90272	1.32888	0.09739	0.32067		1.00616	1.05933	0.11274	0.52453		0.91335	1.16353	0.10439	0.53956
1.00674	1.01784	0.299	0.46051		1.09563	1.21638	0.02868	0.19718		0.92768	1.18867	0.02404	0.09564		1.02332	1.04759	0.03754	0.21474		1.02132	1.21173	0.04383	0.11774		1.01434	1.12715	0.31235	0.41177		0.95183	1.3943	0.17871	0.30787		1.04777	0.99451	0.31118	0.47928		1.01091	1.14266	0.09761	0.49794
1.12889	0.95556	0.17069	0.53389		1.0574	1.14627	0.02896	0.21201		1.0079	1.16455	0.03537	0.08448		1.04287	1.12328	0.04924	0.20796		0.93729	1.21689	0.04528	0.12875		0.97989	1.15178	0.23738	0.42993		1.09571	1.34974	0.25818	0.31555		1.17491	1.03463	0.17765	0.55566		1.01527	0.89431	0.0921	0.4942
1.01129	0.9941	0.16282	0.43009		0.9867	1.15994	0.05142	0.22166		1.02505	1.11064	0.02237	0.09932		0.96296	1.12536	0.03305	0.21218		0.98833	1.221	0.03947	0.10098		0.99277	1.10634	0.24519	0.38647		1.01032	1.40221	0.16904	0.31819		1.05251	0.92946	0.16946	0.44762		1.10184	0.95452	0.09949	0.52981
0.9725	0.89306	0.23501	0.46504		0.95329	1.16023	0.03292	0.19711		0.98381	1.11542	0.02356	0.0947		0.96589	1.20849	0.02648	0.20061		1.24528	1.13455	0.02936	0.09149		1.03368	1.13046	0.3873	0.39131		1.0992	1.38651	0.15292	0.31964		1.01214	1.09684	0.24459	0.484		0.9635	1.14264	0.10187	0.49819
0.97548	1.05388	0.20785	0.50167		0.97027	1.09632	0.03245	0.2235		0.97515	1.1585	0.03586	0.09137		1.04543	1.02739	0.02425	0.21025		1.16747	1.32143	0.05921	0.09592		1.02987	1.09585	0.31477	0.43651		1.04192	1.32898	0.11802	0.32145		1.01525	1.08623	0.21632	0.52212		1.08259	1.13409	0.10869	0.56503
1.0304	1.04369	0.20388	0.47003		1.08571	1.13898	0.02446	0.2001		1.06852	1.23363	0.06286	0.09582		1.05181	1.04198	0.0296	0.20785		1.04733	1.29421	0.03203	0.09789		1.04024	1.17034	0.30584	0.41963		0.98473	1.31061	0.10317	0.32677		1.0724	0.93863	0.21219	0.48919		0.89214	1.17401	0.08159	0.52067
1.05804	0.90186	0.22508	0.45814		0.98751	1.15942	0.02331	0.20925		1.10278	1.02198	0.05312	0.09723		0.98797	1.05408	0.03603	0.19809		0.9918	1.21592	0.03443	0.09058		0.99171	1.04348	0.33391	0.47571		0.9613	1.22598	0.16263	0.3524		1.10117	1.02335	0.23426	0.47682		1.00899	1.12036	0.08822	0.48006
1.10471	0.98327	0.22264	0.48767		1.04351	1.14673	0.0243	0.21084		1.02824	1.09713	0.02135	0.09368		0.99255	1.0723	0.02681	0.18559		1.11509	1.28415	0.0389	0.11164		0.9949	1.10197	0.26593	0.46237		1.02919	1.34479	0.19935	0.35341		1.14974	0.98419	0.23171	0.50755		0.98081	1.10322	0.09011	0.60036
0.89497	0.94564	0.17738	0.47523		1.11951	1.17286	0.0225	0.20044		1.06862	1.13372	0.03634	0.0906		1.0887	1.1124	0.02438	0.20679		1.12816	1.29595	0.04317	0.10148		0.99172	1.21768	0.43089	0.54665		1.05002	1.3608	0.13443	0.35473		0.93145	1.10164	0.18462	0.4946		1.01047	1.17695	0.12751	0.49142
1.03617	1.05849	0.19308	0.48762		1.15029	1.27667	0.03991	0.26864		1.04779	1.07779	0.06752	0.11625		1.07223	1.15613	0.05041	0.22312		1.03409	1.19666	0.04484	0.11039		0.95404	0.93095	0.28514	0.62372		0.99144	1.47633	0.0731	0.36287		1.07841	0.90956	0.20095	0.5075		0.99202	1.127	0.1055	0.59731
0.97328	0.87393	0.21196	0.4783		1.0929	1.17798	0.04985	0.21124		0.9762	1.17088	0.0286	0.08516		0.97507	1.28976	0.05067	0.21539		0.94032	1.07905	0.04096	0.09811		0.82119	0.9918	0.49102	0.42382		0.96184	1.33101	0.10207	0.34291		1.01295	1.00627	0.2206	0.4978		0.96412	1.11852	0.08744	0.56631
0.93683	0.96686	0.21626	0.46828		1.02124	1.12007	0.03907	0.19552		0.98294	1.16064	0.0483	0.09956		0.97991	1.16872	0.04533	0.21655		1.09927	1.36006	0.04307	0.14208		0.99237	1.1621	0.54946	0.40144		1.05006	1.3695	0.192	0.32925		0.97502	1.03428	0.22507	0.48737		0.97048	1.20999	0.06563	0.5138
0.97409	0.99377	0.15118	0.47451		1.21179	1.13177	0.03743	0.20939		0.98931	1.1106	0.04268	0.08565		1.11232	1.14807	0.02272	0.19734		0.91002	1.24377	0.02903	0.10973		0.98677	1.09137	0.57907	0.48221		1.10694	1.36038	0.38458	0.33277		1.01379	1.03887	0.15734	0.49385		0.98861	1.20653	0.05441	0.49478
1.01665	0.99818	0.1175	0.46462		1.18912	1.17944	0.03925	0.19915		0.98694	1.21091	0.04386	0.10253		0.99638	1.11773	0.05303	0.21802		0.87995	1.06642	0.045	0.13083		0.98951	1.09278	0.37743	0.43031		0.98995	1.43523	0.29639	0.33273		1.05809	1.11159	0.12229	0.48356		1.01723	1.15748	0.07643	0.46844
0.98501	1.06805	0.12037	0.51543		1.07129	1.18505	0.0419	0.21525		1.04244	1.14616	0.02364	0.10084		1.02515	1.08379	0.02173	0.2221		0.98525	1.25577	0.07396	0.10759		0.8204	1.05513	0.38997	0.42263		1.0584	1.38486	0.19894	0.32283		1.02516	1.0215	0.12527	0.53644		1.12607	1.16267	0.11519	0.52791
1.04175	0.98149	0.08969	0.45245		1.01687	1.19451	0.01833	0.20893		0.99931	1.18114	0.02679	0.11791		0.99839	1.01345	0.02483	0.19567		0.98208	1.37411	0.04581	0.11553		1.06084	1.16413	0.33048	0.45533		0.85759	1.48183	0.2579	0.34846		1.08422	0.97911	0.09335	0.47089		1.08274	1.14403	0.06339	0.54346
0.9482	0.94076	0.1245	0.50512		1.02612	1.2427	0.04997	0.21655		1.01663	1.19269	0.02963	0.11014		1.05921	1.04771	0.0203	0.25877		0.96719	1.46138	0.03568	0.10957		0.94935	1.09054	0.17411	0.46093		0.87818	1.42098	0.17555	0.30824		0.98685	1.06903	0.12958	0.52571		0.98783	1.10821	0.09235	0.53668
0.9829	1.02716	0.1802	0.47592		1.10866	1.15089	0.03517	0.21077		1.20884	1.09502	0.02468	0.16021		1.07638	1.11804	0.02768	0.24162		1.08824	1.40296	0.0455	0.11092		0.9532	1.12992	0.18784	0.41714		1.022	1.33569	0.14703	0.35233		1.02297	1.09698	0.18755	0.49532		0.96284	1.14419	0.09459	0.56237
1.07861	1.05401	0.17573	0.44296		1.06916	1.16295	0.02456	0.18798		1.0937	1.05271	0.03305	0.10829		1.06675	1.1077	0.02486	0.19283		1.08455	1.37533	0.06751	0.18783		1.01113	1.07732	0.30817	0.45508		1.0902	1.447	0.30775	0.30762		1.12258	1.00951	0.18289	0.46101		0.9994	1.13864	0.08906	0.50444
1.08514	0.96998	0.1747	0.44308		0.98122	1.2623	0.03698	0.23233		1.00418	1.18159	0.02025	0.12572		1.03554	1.136	0.02782	0.20669		0.96486	1.33392	0.03587	0.13177		0.98013	1.0712	0.25441	0.42732		1.02008	1.37532	0.22843	0.30827		1.12937	1.10323	0.18183	0.46114		1.04974	1.12835	0.08992	0.50462
0.9818	1.06002	0.20941	0.46101		0.99426	1.18281	0.02292	0.2386		0.98677	1.13527	0.02343	0.09465		1.0079	1.08158	0.02895	0.2028		1.03791	1.31883	0.03647	0.11562		0.92759	1.04627	0.22853	0.40665		1.01965	1.06208	0.1925	0.37784		1.02182	1.02851	0.21795	0.4798		0.95883	1.06721	0.11512	0.51642
0.96568	0.98823	0.20552	0.49683		1.09367	1.16544	0.04175	0.2227		1.05432	1.21244	0.03125	0.12009		1.08569	1.03132	0.03353	0.23065		0.92143	1.29519	0.03833	0.10854		0.9458	1.15171	0.19388	0.46901		1.00635	1.42489	0.15596	0.32529		1.00504	1.02376	0.2139	0.51708		1.01746	1.06643	0.09703	0.54356
0.92692	0.98367	0.10636	0.48762		1.03875	1.16779	0.0288	0.23877		1.0806	1.24193	0.03883	0.13399		1.06487	1.03073	0.04155	0.23027		0.94256	1.30267	0.06375	0.11723		1.00548	1.14002	0.28388	0.42796		0.93873	1.48532	0.18355	0.32131		0.9647	1.02121	0.11069	0.50749		1.02837	1.23304	0.13247	0.52006
1.08319	0.98121	0.13789	0.49216		1.02064	1.15113	0.02738	0.18797		1.0002	1.18492	0.03326	0.10676		1.01808	1.11998	0.02722	0.22806		0.91069	1.21913	0.0581	0.14397		1.0656	1.12004	0.21939	0.46312		0.99347	1.54092	0.15048	0.33554		1.12735	1.01248	0.14351	0.51222		0.93593	1.16753	0.10704	0.49075
0.98208	0.97282	0.14988	0.4836		1.07819	1.17834	0.04303	0.21628		1.09689	1.09791	0.03053	0.10435		1.08775	1.12695	0.02633	0.22161		1.13972	1.24685	0.06579	0.09997		1.00029	1.06683	0.32742	0.52422		0.93659	1.38845	0.25792	0.34227		1.02211	0.92401	0.15599	0.50331		0.93759	1.17494	0.12397	0.56274
0.99818	0.88782	0.28764	0.49949		0.96319	1.20843	0.04149	0.20112		1.04419	1.22723	0.04048	0.11344		0.99921	1.11138	0.03609	0.20928		1.13976	1.31275	0.03039	0.10931		1.11728	1.09435	0.37484	0.42854		0.94372	1.32824	0.1773	0.33397		1.03887	0.96612	0.29936	0.51985		1.01141	1.21962	0.07926	0.54527
1.00034	0.92828	0.18422	0.49774		0.97704	1.24206	0.04204	0.20634		1.09745	1.13478	0.04589	0.09469		1.06218	1.06864	0.01542	0.2004		1.15283	1.22154	0.06255	0.11333		1.04436	1.08588	0.3638	0.408		1.02987	1.3913	0.17588	0.3178		1.04112	0.99593	0.19173	0.51803		0.99242	1.22721	0.05155	0.5858
1.00765	0.95692	0.11598	0.48169		0.99945	1.14997	0.02713	0.22712		1.0145	1.08359	0.05011	0.11558		1.11998	1.10109	0.02723	0.22189		0.97308	1.38257	0.05678	0.09383		1.1123	1.23158	0.39357	0.44434		0.93291	1.29958	0.21346	0.30692		1.04872	1.00639	0.12071	0.50132		0.93212	1.10755	0.05613	0.54685
1.03726	0.96698	0.11676	0.5737		1.02634	1.09858	0.03943	0.20878		1.08325	1.22778		0.10364		1.00089	1.06376	0.03278	0.21747		1.12785	1.37457	0.08563	0.12042		0.97715	1.08821	0.50709	0.45487		1.11881	1.36496	0.10655	0.34016		1.07954	0.96646	0.12152	0.59708		1.04436	1.1793	0.08525	0.52652
0.91865	0.92861	0.1388	0.4476		1.16613	1.26199	0.03487	0.23326		1.07366	1.16984		0.09833		1.08339	1.09309	0.0359	0.20122		0.97847	1.38778	0.03682	0.11529		1.00965	1.12752	0.33012	0.58224		1.04481	1.47445	0.1586	0.35817		0.95609	1.03627	0.14446	0.46585		1.10159	1.16086	0.12329	0.54863
1.11211	0.99569	0.20989	0.45094		0.98647	1.14957	0.03024	0.20506		1.04474	1.18472		0.09623		1.06934	1.14325	0.0341	0.21153		1.1292	1.29839	0.05904	0.1056		0.98431	1.03561	0.27285	0.47956		1.0786	1.42919	0.11538	0.35261		1.15744	1.05704	0.21845	0.46932		1.01495	1.10601	0.08409	0.51442
1.00792	1.01564	0.12758	0.52132		1.04417	1.12908	0.05502	0.21246		1.07157	1.19334				1.1037	1.06488	0.04247	0.22094		1.22051	1.23995	0.06654	0.11331		1.00749	1.07701	0.20848	0.41781		1.14264	1.3468	0.17955	0.33839		1.049	1.02744	0.13278	0.54257		0.97815	1.17622	0.08971	0.59103
1.00389	0.9872	0.12019	0.51131		0.89972	1.08029	0.05407	0.22059		1.03925	1.25002				1.05432	1.15035	0.04284	0.22467		1.07414	1.32011	0.08863	0.08888		0.8815	1.10959	0.47078	0.44582		1.03891	1.41952	0.08841	0.34216		1.04481	1.10308	0.12509	0.53215		1.00582	1.13008	0.11058	0.49674
1.00584	1.05988	0.09409	0.45069		1.16784	1.17822	0.03951	0.21631		1.14113	1.26027				1.04393	1.15502	0.05012	0.20797		0.95322	1.29283	0.03341	0.11612		0.90195	1.20778	0.37681	0.41322		0.97544	1.37906	0.1366	0.34634		1.04684	1.03981	0.09793	0.46906		1.14647	1.13199	0.09167	0.52439
	0.99908		0.54692			1.18699				1.06765	1.24761				1.05308						1.41477												0.3375					0.56921		0.99642
										1.0495	1.26102										1.31174
										0.99521	1.29053										1.32922
										1.10894											1.34503
										1.10764
										1.1396
										1.03084
										1.06352
										1.0487
